# Supplementary material for: Chitosan Oligomer as a Raw Material for Obtaining Polyurethane Foams
Source: Polymers (Basel). 2023 Jul 18;15(14):3084. doi: 10.3390/polym15143084 (PMC10384285; doi:10.3390/polym15143084)
Supplement: Supplementary file 1 [file polymers-15-03084-s001.zip]

Archive with 1 entries (1 files):
- polymers-2498634-supplementary.pdf
